# Supplementary material for: Computed Tomography Coronary Angiography Is Feasible and Reliable for Proximal Coronary Segment Interpretation in Patients with Elevated Body Mass Index
Source: J Cardiovasc Dev Dis. 2024 Dec 11;11(12):400. doi: 10.3390/jcdd11120400 (PMC11678149; doi:10.3390/jcdd11120400)
Supplement: Supplementary file 1 [file jcdd-11-00400-s001.zip]

Archive with 1 entries (1 files):
- jcdd-3332203-supplementary.pdf
